# Supplementary material for: Self-assembled patient-derived tumor-like cell clusters for personalized drug testing in diverse sarcomas
Source: Cell Rep Med. 2025 Mar 6;6(3):101990. doi: 10.1016/j.xcrm.2025.101990 (PMC11970405; doi:10.1016/j.xcrm.2025.101990)
Supplement: Table S2. Gene fusion detected in 23 pairs of PTCs and the original tumors and mutation panel genes used in WGS, related to Figure 2 [file mmc2.xlsx]

## Sheet: Sheet1
Sample_ID	Gene fusion in PTC	Gene fusion in tissue	Subtype
ASPS_S01	ASPSCR1-TFE3	ASPSCR1-TFE3	Alveolar soft part sarcoma
ASPS_S02	ASPSCR1-TFE3	ASPSCR1-TFE3	Alveolar soft part sarcoma
ASPS_S03	ASPSCR1-TFE3	ASPSCR1-TFE3	Alveolar soft part sarcoma
ASPS_S04	ASPSCR1-TFE3	ASPSCR1-TFE3	Alveolar soft part sarcoma
DLPS_S05	-	-	dedifferentiated liposarcoma
DLPS_S06	-	-	dedifferentiated liposarcoma
MLPS_S07	FUS-DDIT3	FUS-DDIT3	Myxoid liposarcoma
MLPS_S08	FUS-DDIT3	-	Myxoid liposarcoma
MLPS_S23	FUS-DDIT3	-	Myxoid liposarcoma
MLPS_S24	FUS-DDIT3	FUS-DDIT3	Myxoid liposarcoma
MLPS_S25	FUS-DDIT3	-	Myxoid liposarcoma
SS_S10	SS18-SSX1/SSX2	SS18-SSX1/SSX2	synovial sarcoma
SS_S11	SS18-SSX2	SS18-SSX2/SSX2B	synovial sarcoma
SS_S12	SS18-SSX2	SS18-SSX2	synovial sarcoma
SS_S13	SS18-SSX1	SS18-SSX1	synovial sarcoma
SS_S14	SS18-SSX1/SSX2	SS18-SSX1/SSX2	synovial sarcoma
SS_S21	SS18-SSX1	SS18-SSX1	synovial sarcoma
SF_S15	NAB2-STAT6	NAB2-STAT6	Solitary fibrous tumour
PLPS_S26	-	-	pleomorphic liposarcoma
UPS_S16	-	-	undifferentiated pleomorphic sarcoma
UPS_S17	-	-	undifferentiated pleomorphic sarcoma
UPS_S18	-	-	undifferentiated pleomorphic sarcoma
UPS_S27	-	-	undifferentiated pleomorphic sarcoma
Mutation Panel Gene
CHD2	CBFB	FOXP1	NTRK2
CHD4	CBL	FUBP1	NTRK3
FAS	CCND1	GATA1	NUP93
FAT1	CCND2	GATA2	PAK3
FOXO1	CCND3	GATA3	PALB2
FNTB	CCNE1	GID4	PAX5
ERRFI1	CD274	GNA11	PBRM1
GABRA6	CD79A	GNA13	PDCD1LG2
GATA6	CD79B	GNAQ	PDGFRA
GATA4	CDC73	GNAS	PDGFRB
FLI1	CDH1	GPR124	PDK1
GRM3	CDK12	GRIN2A	PIK3CA
FRS2	CDK4	GSK3B	PIK3CB
HSD3B1	CDK6	H3F3A	PIK3CG
IRF2	CDK8	HGF	PIK3R1
INPP4B	CDKN1A	HNF1A	PIK3R2
KEL	CDKN1B	HRAS	PMS2
LZTR1	CDKN2A	HSP90AA1	POLD1
MAGI2	CDKN2B	IDH1	POLE
MSH3	CDKN2C	IDH2	PPP2R1A
MYB	CEBPA	IGF1R	PRDM1
PARK2	CHEK1	IGF2	PRKAR1A
PIK3C2B	CHEK2	IKBKE	PTCH1
PLCG2	CIC	IKZF1	PTEN
PRKCI	CREBBP	IL7R	PTPN11
PRKDC	CRKL	INHBA	PTPRD
PRSS8	CRLF2	IRF4	RAC1
PTPR8	CSF1R	IRS2	RAD50
RANBP2	CTCF	JAK1	RAD51
RBM10	CTNNA1	JAK2	RAF1
QKI	CTNNB1	JAK3	RARA
PPP1R15A	CUL3	JUN	RB1
PREX2	CYLD	KAT6A	RET
SLIT2	DAXX	KDM5A	RICTOR
SNCAIP	DDR2	KDM5C	RNF43
SPTA1	DICER1	KDM6A	ROS1
TAF1	DNMT3A	KDR	RPTOR
TOP2A	DOT1L	KEAP1	RUNX1
ZNF217	EGFR	KIT	RUNX1T1
ZBTB2	EP300	KLHL6	SDHA
ABL1	EPCAM	KMT2A	SDHB
ABL2	EPHA3	KMT2C	SDHC
ACVR1B	EPHA5	KMT2D	SDHD
AKT1	EPHA7	KRAS	SETD2
AKT2	EPHB1	LMO1	SF3B1
AKT3	ERBB2	LRP1B	SMAD2
ALK	ERBB3	LYN	SMAD3
AMER1	ERBB4	MAP2K1	SMAD4
APC	ERCC2	MAP2K2	SMARCA4
AR	ERG	MAP2K4	SMARCB1
ARAF	ESR1	MAP3K1	SMO
ARFRP1	ETV1	MAPK1	SOCS1
ARID1A	ETV4	MCL1	SOX10
ARID1B	ETV5	MDM2	SOX2
ARID2	ETV6	MDM4	SOX9
ASXL1	EWSR1	MED12	SPEN
ATM	EZH2	MEF2B	SPOP
ATR	FAM46C	MEN1	SRC
ATRX	FANCA	MET	STAG2
AURKA	FANCC	MITF	STAT3
AURKB	FANCD2	MLH1	STAT4
AXIN1	FANCE	MPL	STK11
AXL	FANCF	MRE11A	SUFU
B2M	FANCG	MSH2	SYK
BAP1	FANCL	MSH6	TBX3
BARD1	FBXW7	MTOR	TERT
BCL2	FGF10	MUTYH	TET2
BCL2L1	FGF14	MYC	TGFBR2
BCL2L11	FGF19	MYCL	TMPRSS2
BCL2L2	FGF23	MYCN	TNFAIP3
BCL6	FGF3	MYD88	TNFRSF14
BCOR	FGF4	NF1	TOP1
BCORL1	FGF6	NF2	TP53
BCR	FGFR1	NFE2L2	TSC1
BLM	FGFR2	NFKBIA	TSC2
BRAF	FGFR3	NKX2-1	TSHR
BRCA1	FGFR4	NOTCH1	U2AF1
BRCA2	FH	NOTCH2	VEGFA
BRD4	FLCN	NOTCH3	VHL
BRIP1	FLT1	NPM1	WISP3
BTG1	FLT3	NRAS	WT1
BTK	FLT4	NSD1	XPO1
C11ORF30	FOXL2	NTRK1	ZNF703
CARD11
