# Supplementary material for: Self-assembled patient-derived tumor-like cell clusters for personalized drug testing in diverse sarcomas
Source: Cell Rep Med. 2025 Mar 6;6(3):101990. doi: 10.1016/j.xcrm.2025.101990 (PMC11970405; doi:10.1016/j.xcrm.2025.101990)
Supplement: Table S5. Sample clinical information and medicine information used in drug test, related to Figure 5 [file mmc3.xlsx]

## Sheet: All Sample Clinical Information
All Sample Clinical Information
Patient No.	Sample No.	Chemotherapy Type	Gender	Age	Tumor Type	Tumor location	Maximum length of primary tumor before therapy (cm)	Maximum length of tumor after treatment (cm)	Grading	FNCLCC	Metastatic site	Lymphovascular invasion	Nerve invasion	TNM	ypTNM	Therapy & Clinical Outcome	Treatment outcome (Imaging analysis)	PTC Test Result	Conclusion	Sampling & Time point
EAS-P-9522	EAS-P-9522	Neoadjuvant chemotherapy	M	43	Epithelioid angiosarcoma	Right chest wall	11.4	10.3	NA	NA	NA	Present	Absent	cT4N0M0	ypPCR	GD(Gemcitabine+Docetaxel)	SD	1. GD (Puncture), 0.78	Con.	Puncture sample before taking chemotherapy
	EAS-S-9522																SD	2. GD(Surgery), 0.83	Con.	Surgery sample after taking chemotherapy
DDLPS-P-9948	DDLPS-P1-9948	Neoadjuvant chemotherapy	M	63	Dedifferentiated liposarcoma / Undifferentiated pleomorphic sarcoma	Forearm	4.8	3.5	3	3	NA	Absent	Absent	T2N0M0	T2N0M0	1. AD(Liposome doxorubicin+Dacarbazine)	SD	1. AD (1st Puncture), 0.68	Inco.	Puncture sample before taking chemotherapy
	DDLPS-P2-9948															2. Anlotinib	SD	2. Anl (2nd Puncture), 1.10	Con.	Recurrance puncture sample before taking chemotherapy
PRMS-S-1964	PRMS-S-1964	Neoadjuvant chemotherapy	M	38	Pleomorphic rhabdomyosarcoma	Right thigh	10.2	10.8	3	3	NA	Absent	Absent	T3N0M0	ypT3N0M0	AD(Liposome doxorubicin+Dacarbazine)	SD	1.84	Con.	Surgery sample after taking chemotherapy
MLPS-P-7594	MLPS-P-7594	Neoadjuvant chemotherapy	M	60	Myxoid liposarcoma	Left gluteal	15.4	14	NA	NA	Lung	Absent	Absent	cT3N0M1	T3N0M1	AD(Liposome doxorubicin+Dacarbazine)	SD	0.26	Inco.	Puncture sample before taking chemotherapy
MLPS-P-3443	MLPS-P-3443	Palliative chemotherapy	M	30	Myxoid liposarcoma	Right gluteal	1	0	3	3	Lung, Sternum and underarm	Absent	Absent	T3N0M1	NA	AI(Liposome doxorubicin+Ifosfamide)	CR	0.19	Con.	Puncture sample before taking chemotherapy
UPS-P-7515	UPS-P-7515	Neoadjuvant chemotherapy	M	65	Undifferentiated pleomorphic sarcoma	Right thigh	9.4	10.3	3	3	NA	Absent	Absent	cT3N0M0	ypT2N0M0	AI(Liposome doxorubicin+Ifosfamide)	SD	1.28	Con.	Puncture sample before taking chemotherapy
MPNST-P-9540	MPNST-P-9540	Palliative chemotherapy	M	23	Malignant Peripheral Nerve Sheath Tumors	Left pelvic cavity	8	8	NA	NA	Lung, peritoneum	Present	Absent	cT2N1M1	NA	AD(Liposome doxorubicin+Dacarbazine)	SD	0.67	Inco.	Puncture sample before taking chemotherapy
UPS-P-8745	UPS-P-8745	Neoadjuvant chemotherapy	F	63	Undifferentiated pleomorphic sarcoma	Left lumbar	9.5	9.3	3	3	NA	Absent	Absent	cT2N0M0	cT2N0M0	AI(Liposome doxorubicin+Ifosfamide)	SD	3.79	Con.	Puncture sample before taking chemotherapy
DFP-S-7108	DFP-S-7108	Neoadjuvant chemotherapy	M	66	Dermatofibrosarcoma protuberans	Left thigh	7.5	9.4	3	3	small intestine, thigh-bone	Absent	Absent	cT2N0M0	ypT2N0M0	AD(Liposome doxorubicin+Dacarbazine)	PD	2.75	Con.	Surgery sample after taking chemotherapy
UPS-S-9667	UPS-S-9667	Neoadjuvant chemotherapy	M	56	Undifferentiated pleomorphic sarcoma	left dorsum	9.3	11.2	3	3	NA	Absent	Absent	cT2N0M0	ypT3N0M0	AD(Liposome doxorubicin+Dacarbazine)	PD	3.06	Con.	Surgery sample after taking chemotherapy
MPNST-P-1197	MPNST-P-1197	Neoadjuvant chemotherapy	M	39	Malignant Peripheral Nerve Sheath Tumors	Left thigh	2.8	4	3	3	LN	Present	Absent	cT2N1M1	cT2N1M1	AI(Liposome doxorubicin+Ifosfamide)	PD	1. AI ( Puncture) :0.77	Con.	Puncture sample before taking chemotherapy
	MPNST-S-1197																PD	2. AI (Surgery):1.00	Con.	Surgery sample after taking chemotherapy
RMS-P-4513	RMS-P-4513	Palliative chemotherapy	M	12	Rhabdomyosarcoma	Left lower jaw	7	2.3	3	3	LN, Bone	Present	Absent	cT2N1M1	NA	VAC(Vincristine+Liposome doxorubicin+Cyclophosphamide)	PR	0.16	Con.	Puncture sample before taking chemotherapy
UPS-P-8040	UPS-P-8040	Palliative chemotherapy	M	56	Undifferentiated pleomorphic sarcoma	Right neck	7.1	12.2	3	3	Lung	Absent	Absent	cT2N0M0	ypT3N0M0	AD(Liposome doxorubicin+Dacarbazine)	PD	7.15	Con.	Puncture sample before taking chemotherapy
RMS-P-9540	RMS-P-9540	Neoadjuvant chemotherapy	F	19	Rhabdomyosarcoma	Right hand	5.2	4.5	NA	NA	T8	Absent	Absent	cT1N0M1	T1N0M1	VAIE(Vincristine+Liposome doxorubicin+Ifosfamide+Etoposide)	SD	0.22	Inco.	Puncture sample after taking chemotherapy
UPS-P-3887	UPS-P-3887	Palliative chemotherapy	M	64	Undifferentiated pleomorphic sarcoma	Right wrist	1.4	1.7	3	3	NA	Absent	Present	Ct1n0m0	ypT1N0M0	AD(Liposome doxorubicin+Dacarbazine)	PD	2.99	Con.	Puncture sample before taking chemotherapy
DDLPS-P-1507	DDLPS-P-1507	Neoadjuvant chemotherapy	M	62	Dedifferentiated liposarcoma	Left thigh	5.1	4.5	3	3	NA	Absent	Absent	cT2N0M0	T1N0M0	AI(Liposome doxorubicin+Ifosfamide)	SD	0.61	Inco.	Puncture sample before taking chemotherapy
UPS-P-7273	UPS-P-7273	Neoadjuvant chemotherapy	F	58	Undifferentiated pleomorphic sarcoma	Dorsum	11.3	10.7	3	3	Lung, bone	Absent	Absent	Ct2n0m1	Pt3n0m1	AI(Liposome doxorubicin+Ifosfamide)	SD	1. AI ( Puncture):2.03	Con.	Puncture sample before taking chemotherapy
	UPS-S-7273															AI(Liposome doxorubicin+Ifosfamide)	SD	2. AI (Surgery):11.54	Con.	Surgery sample after taking chemotherapy
PRMS-P-5531	PRMS-P-5531	Neoadjuvant chemotherapy	M	60	Pleomorphic rhabdomyosarcoma	Left thigh	16.8	12	3	3	NA	Absent	Absent	cT4N0M0	T3N0M0	VAI(Vincristine+Liposome doxorubicin+Ifosfamide)	SD	2.81	Con.	Puncture sample before taking chemotherapy
DES-P-5176	DES-P-5176	Palliative chemotherapy	M	59	Desmoid	Left gluteal	4.2	4.2	NA	NA	NA	Absent	Absent	NA	NA	AD(Liposome doxorubicin+Dacarbazine)	SD	0.64	Inco.	Puncture sample before taking chemotherapy
MPNST-P-2993	MPNST-P1-2993	Neoadjuvant chemotherapy	F	32	Malignant Peripheral Nerve Sheath Tumors	Right thigh, Right knee	5.4	5.4	3	3	LN	Present	Absent	cT2N1M0	T2N1M0	AD(Liposome doxorubicin+Dacarbazine)	SD	1. AD (Right knee), 0.36	Con.	Right knee puncture sample before taking chemotherapy
	MPNST-P2-2993					Right thigh, Right knee	5.4	5.4								AD(Liposome doxorubicin+Dacarbazine)	SD	2. AD(Thigh), 1.85	Con.	Thigh puncture sample before taking chemotherapy
MLPS-P-8004	MLPS-P-8004	Palliative chemotherapy	F	29	Myxoid liposarcoma	Abdominal cavity	21.5	22.4	3	3	Liver	Absent	Absent	cT4N0M1	T4N0M1	AD(Liposome doxorubicin+Dacarbazine)	SD	2.72	Con.	Puncture sample before taking chemotherapy
UPS-P-1275	UPS-P-1275	Neoadjuvant chemotherapy	M	58	Undifferentiated pleomorphic sarcoma	Right thigh	22.4	24.8	3	3	Lung, bone	Absent	Absent	cT3N0M1	T4N0M1	AD(Liposome doxorubicin+Dacarbazine)	SD	1. AD (Puncture):1.06	Con.	Puncture sample before taking chemotherapy
	UPS-S-1275																SD	2. AD(Surgery):1.31	Con.	Surgery sample after taking chemotherapy
MCD-S-9598	MCD-S-9598	Neoadjuvant chemotherapy	M	30	Mesenchymal chondrosarcoma	Right chest wall	6.3	8.6	3	3	NA	Absent	Absent	cT2N0M0	ypT2N0M0	VAC(Vincristine+Liposome doxorubicin+Cyclophosphamide)	PD	0.96	Con.	Surgery sample after taking chemotherapy
PRMS-S-7427	PRMS-S-7427	Neoadjuvant chemotherapy	M	72	Pleomorphic rhabdomyosarcoma	Right knee	9.8	10.7	3	3	NA	Absent	Absent	cT2N0M0	ypT3N0M0	AD(Liposome doxorubicin+Dacarbazine)	SD	2.59	Con.	Surgery sample after taking chemotherapy
UPS-P-4206	UPS-P-4206	Neoadjuvant chemotherapy	F	60	Undifferentiated pleomorphic sarcoma	Right thigh	9.7	9.4	3	3	NA	Absent	Absent	cT2N0M0	T2N0M0	AD(Liposome doxorubicin+Dacarbazine)	SD	1. AD(Puncture):3.96	Con.	Puncture sample before taking chemotherapy
	UPS-S-4206																SD	2. AD(Surgery ):0.49	Inco.	Surgery sample after taking chemotherapy
EH-P-5404	EH-P-5404	Palliative chemotherapy	M	29	Epithelioid hemangioendothelioma	Perianal	6.2	6.2	2	2	NA	Present	Present	T2N1M1	NA	nab-PTX(albumin-bound paclitaxel)	SD	0.74	Con.	Puncture sample before taking chemotherapy
EWS-P-1809	EWS-P-1809	Palliative chemotherapy	M	18	Ewing sarcoma	Left thoracic cavity	12	13.5	3	3	NA	Absent	Absent	T2N0M0	NA	GD(Gemcitabine+Docetaxel)	SD	2.69	Con.	Puncture sample before taking chemotherapy
SS-S-0482	SS-S-0482	Neoadjuvant chemotherapy	M	31	Synovial sarcoma	Pelvic cavity	9.4	8.5	2	2	NA	Absent	Absent	T2N0M1	pT2N0M1	AI(Liposome doxorubicin+Ifosfamide)	SD	0.55	Inco.	Surgery sample after taking chemotherapy
MFS-P-8374	MFS-P-8374	Neoadjuvant chemotherapy	M	59	Myxofibrosarcoma	Left thigh	1.9	2.9	3	3	NA	Absent	Absent	T1N0M0	T1N0M0	AI(Liposome doxorubicin+Ifosfamide)	PD	1. AI (Surgery), 0.71	Con.	Surgery sample after taking chemotherapy
	MFS-S-8374																PD	2. AI (Recurrance Puncture),1.50	Con.	Recurrance puncture sample before taking chemotherapy
PLPS-S-1504	PLPS-S-1504	Neoadjuvant chemotherapy	M	71	Pleomorphic liposarcoma	Left thigh	13.4	16.2	3	3	NA	Absent	Absent	T1N0M0	T3N0M0	AD(Liposome doxorubicin+Dacarbazine)	PD	1.05	Con.	Surgery sample after taking chemotherapy
UPS-P-3045	UPS-P-3045	Neoadjuvant chemotherapy	F	70	Undifferentiated pleomorphic sarcoma	Neck	3.2	3.2	NA	NA	Lung, chest wall	Absent	Absent	TxN0M1	TxN0M1	Anlotinib+Everolimus	SD	0.24	Inco.	Puncture sample before taking chemotherapy
FS-S-5873	FS-S-5873	Neoadjuvant chemotherapy	M	69	Fibrosarcoma	Left upper arm	2.9	3.8	3	3	NA	Absent	Absent	T1N0M0	T1N0M0	AD(Liposome doxorubicin+Dacarbazine)	PD	3.79	Con.	Surgery sample after taking chemotherapy
MLPS-S-4142	MLPS-S-4142	Neoadjuvant chemotherapy	M	33	Myxoid liposarcoma	Left thigh	15.3	15.3	3	3	NA	Absent	Absent	T3N0M0	T3N0M0	AI(Liposome doxorubicin+Ifosfamide)	SD	1.51	Con.	Surgery sample after taking chemotherapy
UPS-P-5880	UPS-P-5880	Neoadjuvant chemotherapy	M	50	Undifferentiated pleomorphic sarcoma	Left thigh	18.1	20.6	3	3	NA	Absent	Absent	cT4N0M0	ypT4N0M0	AI(Liposome doxorubicin+Ifosfamide)	SD	0.53	Con.	Puncture sample before taking chemotherapy
MPNST-S-8847	MPNST-S-8847	Neoadjuvant chemotherapy	F	36	Malignant Peripheral Nerve Sheath Tumors	right leg	14.2	14.2	3	3	NA	Absent	Absent	T3N0M1	T3N0M1	AI(Liposome doxorubicin+Ifosfamide)	SD	0.96	Con.	Surgery sample after taking chemotherapy
SS-S-0947	SS-S-0947	Neoadjuvant chemotherapy	F	33	Synovial sarcoma	Left groin	6	6	3	3	NA	Absent	Absent	cT2N0M0	ypT2N0M0	AD(Liposome doxorubicin+Dacarbazine)	SD	0.98	Con.	Surgery sample after taking chemotherapy
SS-P-7131	SS-P-7131	Neoadjuvant chemotherapy	F	48	Synovial sarcoma	Left groin LN	4.6	3.5	3	2	LN	Present	Absent	cTxN1M0	TxN1M0	AI(Liposome doxorubicin+Ifosfamide)	SD	1. AI (Puncture), 0.36	Inco.	Puncture sample before taking chemotherapy
	SS-S-7131																SD	2. AI (Surgery),0.51	Inco.	Surgery sample after taking chemotherapy
BCOR-P-7607	BCOR-P-7607	Neoadjuvant chemotherapy	M	45	Sarcoma with BCOR genetic alterations	Lower leg	12.9	8.4	3	3	NA	Absent	Absent	T3N0M0	ypT1N0M0	VAI(Vincristine+Liposome doxorubicin+Ifosfamide)	PR	0.67	Con.	Puncture sample before taking chemotherapy
RMS-S-8103	RMS-S-8103	Palliative chemotherapy	M	25	Rhabdomyosarcoma	Mediastinum LN	2	1.2	3	3	Bone	Present	Absent	T1N1M1	NA	Crizotinib	PR	0.44	Con.	Surgery sample after taking chemotherapy
UPS-P-9485	UPS-P1-9485	Palliative chemotherapy	F	26	Undifferentiated pleomorphic sarcoma	Gluteal	21	22.8	3	3	Lung	Absent	Absent	T4N0M1	NA	AI(Liposome doxorubicin+Ifosfamide)	SD	1. AI (1st Puncture), 2.52	Con.	Puncture sample before taking chemotherapy
	UPS-P2-9485																SD	2. AI (2nd Puncture), 1.01	Con.	Recurrance puncture sample before taking chemotherapy
FS-P-8632	FS-P-8632	Palliative chemotherapy	F	58	Fibrosarcoma	Abdominal wall	2	4	2	2	LN	Present	Absent	T1N1M0	NA	AD(Liposome doxorubicin+Dacarbazine)	PD	1.01	Con.	Puncture sample before taking chemotherapy
UPS-5033	UPS-P-5033	Neoadjuvant chemotherapy	F	33	Undifferentiated pleomorphic sarcoma	Left gluteal	6.5	6.4	3	3	NA	Absent	Absent	cT2N0M0	ypT2N0M0	1. AD(Liposome doxorubicin+Dacarbazine)	SD	1. AD (Puncture),0.58	Inco.	Puncture sample before taking chemotherapy
	UPS-S-5033															2. GD(Gemcitabine+Docetaxel)	SD	2. GD (Surgery),0.49	Inco.	Recurrance surgery sample after taking chemotherapy
ES-S-1450	ES-S1-1450	Neoadjuvant chemotherapy	M	23	Epithelioid sarcoma	Right armpit	1.4	1.4	3	3	NA	Present	Absent	T2N1M0	T1N1M0	AI(Liposome doxorubicin+Ifosfamide)	SD	1. AI (Surgery ),0.05	Con.	Surgery sample after taking chemotherapy
	ES-S2-1450																SD	2. AI (Lymphatic node),1.2	Con.	Lymphatic node metastasis surgery sample before taking chemotherapy
MLPS-S-7508	MLPS-S-7508	Neoadjuvant chemotherapy	M	68	Myxoid liposarcoma	Right gluteal	19.5	15.6	NA	NA	NA	Absent	Absent	T4N0M0	T3N0M0	AD(Liposome doxorubicin+Dacarbazine)	SD	3.12	Con.	Surgery sample after taking chemotherapy
EWS-S-3851	EWS-S-3851	Palliative chemotherapy	M	41	Ewing sarcoma(with CIC-FOXO4 fusion)	Back	4	2.8	3	3	Lung	Absent	Absent	cT2N0M1	ypT1N0M1	VAC(Vincristine+Liposome doxorubicin+Cyclophosphamide)	PR	0.06	Con.	Surgery sample after taking chemotherapy
EWS-P-8467	EWS-P-8467	Neoadjuvant chemotherapy	M	45	Ewing sarcoma	Gluteal	40	14	3	3	NA	Absent	Absent	cT1N0M0	ypT1N0M0	VAC(Vincristine+Liposome doxorubicin+Cyclophosphamide)	PR	0.67	Con.	Puncture sample before taking chemotherapy
SS-P-5625	SS-P1-5625	Palliative chemotherapy	M	42	Synovial sarcoma	Neck, Back	Neck:76,Back:50	Neck:47,Back:30	3	3	Lung,Bone,Soft tissue	Absent	Absent	T2N0M1	NA	Dabrafenib+Trametinib	PR	1. Dabrafenib+Trametinib(Wrast Puncture),0.27	Con.	Puncture sample before taking chemotherapy
	SS-P2-5625					Neck, Back	Neck:76,Back:50	Neck:47,Back:30									PR	2.Dabrafenib+Trametinib (Neck Puncture)0.04	Con.	Puncture sample before taking chemotherapy
Prospective Sample Information
Patient No.	Sample No.	Chemotherapy Type	Gender	Age	Tumor Type	Tumor location	Maximum length of primary tumor before therapy (cm)	Maximum length of tumor after treatment (cm)	Grading	FNCLCC	Metastatic site	Lymphovascular invasion	Nerve invasion	TNM	ypTNM	Therapy & Clinical Outcome	Treatment outcome (Imaging analysis)	PTC Test Result	Conclusion	Sampling & Time point	Source
EAS-9522	EAS-P-9522	Neoadjuvant chemotherapy	M	43	Epithelioid angiosarcoma	Right chest wall	11.4	10.3	NA	NA	NA	Present	Absent	cT4N0M0	ypPCR	GD(Gemcitabine+Docetaxel)	SD	1. GD (Puncture), 0.78	Con.	Puncture sample before taking chemotherapy	Puncture
DDLPS-P-9948	DDLPS-P-9948	Neoadjuvant chemotherapy	M	63	Dedifferentiated liposarcoma / Undifferentiated pleomorphic sarcoma	Forearm	4.8	3.5	3	3	NA	Absent	Absent	T2N0M0	T2N0M0	1. AD(Liposome doxorubicin+Dacarbazine)	SD	1. AD (1st Puncture), 0.68	Inco.	Puncture sample before taking chemotherapy	Puncture
	DDLPS-P-9948															2. Anlotinib	SD	2. Anl (2nd Puncture), 1.10	Con.	Recurrance puncture sample before taking chemotherapy	Puncture
MLPS-P-7594	MLPS-P-7594	Neoadjuvant chemotherapy	M	60	Myxoid liposarcoma	Left gluteal	15.4	14	NA	NA	Lung	Absent	Absent	cT3N0M1	T3N0M1	AD(Liposome doxorubicin+Dacarbazine)	SD	0.26	Inco.	Puncture sample before taking chemotherapy	Puncture
MLPS-P-3443	MLPS-P-3443	Palliative chemotherapy	M	30	Myxoid liposarcoma	Right gluteal	1	0	3	3	Lung, Sternum and underarm	Absent	Absent	T3N0M1	NA	AI(Liposome doxorubicin+Ifosfamide)	CR	0.19	Con.	Puncture sample before taking chemotherapy	Puncture
UPS-P-7515	UPS-P-7515	Neoadjuvant chemotherapy	M	65	Undifferentiated pleomorphic sarcoma	Right thigh	9.4	10.3	3	3	NA	Absent	Absent	cT3N0M0	ypT2N0M0	AI(Liposome doxorubicin+Ifosfamide)	SD	1.28	Con.	Puncture sample before taking chemotherapy	Puncture
MPNST-P-9540	MPNST-P-9540	Palliative chemotherapy	M	23	Malignant Peripheral Nerve Sheath Tumors	Left pelvic cavity	8	8	NA	NA	Lung, peritoneum	Present	Absent	cT2N1M1	NA	AD(Liposome doxorubicin+Dacarbazine)	SD	0.67	Inco.	Puncture sample before taking chemotherapy	Puncture
UPS-P-8745	UPS-P-8745	Neoadjuvant chemotherapy	F	63	Undifferentiated pleomorphic sarcoma	Left lumbar	9.5	9.3	3	3	NA	Absent	Absent	cT2N0M0	cT2N0M0	AI(Liposome doxorubicin+Ifosfamide)	SD	3.79	Con.	Puncture sample before taking chemotherapy	Puncture
MPNST-1197	MPNST-P-1197	Neoadjuvant chemotherapy	M	39	Malignant Peripheral Nerve Sheath Tumors	Left thigh	2.8	4	3	3	LN	Present	Absent	cT2N1M1	cT2N1M1	AI(Liposome doxorubicin+Ifosfamide)	PD	1. AI ( Puncture) :0.77	Con.	Puncture sample before taking chemotherapy	Puncture+Surgery
RMS-P-4513	RMS-P-4513	Palliative chemotherapy	M	12	Rhabdomyosarcoma	Left lower jaw	7	2.3	3	3	LN, Bone	Present	Absent	cT2N1M1	NA	VAC(Vincristine+Liposome doxorubicin+Cyclophosphamide)	PR	0.16	Con.	Puncture sample before taking chemotherapy	Puncture
UPS-P-8040	UPS-P-8040	Palliative chemotherapy	M	56	Undifferentiated pleomorphic sarcoma	Right neck	7.1	12.2	3	3	Lung	Absent	Absent	cT2N0M0	ypT3N0M0	AD(Liposome doxorubicin+Dacarbazine)	PD	7.15	Con.	Puncture sample before taking chemotherapy	Puncture
RMS-P-9540	RMS-P-9540	Neoadjuvant chemotherapy	F	19	Rhabdomyosarcoma	Right hand	5.2	4.5	NA	NA	T8	Absent	Absent	cT1N0M1	T1N0M1	VAIE(Vincristine+Liposome doxorubicin+Ifosfamide+Etoposide)	SD	0.22	Inco.	Puncture sample after taking chemotherapy	Puncture
DDLPS-P-1507	DDLPS-P-1507	Neoadjuvant chemotherapy	M	62	Dedifferentiated liposarcoma	Left thigh	5.1	4.5	3	3	NA	Absent	Absent	cT2N0M0	T1N0M0	AI(Liposome doxorubicin+Ifosfamide)	SD	0.61	Inco.	Puncture sample before taking chemotherapy	Puncture
UPS-7273	UPS-P-7273	Neoadjuvant chemotherapy	F	58	Undifferentiated pleomorphic sarcoma	Dorsum	11.3	10.7	3	3	Lung, bone	Absent	Absent	Ct2n0m1	Pt3n0m1	AI(Liposome doxorubicin+Ifosfamide)	SD	1. AI ( Puncture):2.03	Con.	Puncture sample before taking chemotherapy	Puncture+Surgery
PRMS-P-5531	PRMS-P-5531	Neoadjuvant chemotherapy	M	60	Pleomorphic rhabdomyosarcoma	Left thigh	16.8	12	3	3	NA	Absent	Absent	cT4N0M0	T3N0M0	VDI(Vincristine+Liposome doxorubicin+Ifosfamide)	SD	2.81	Con.	Puncture sample before taking chemotherapy	Puncture
DES-P-5176	DES-P-5176	Palliative chemotherapy	M	59	Desmoid	Left gluteal	4.2	4.2	NA	NA	NA	Absent	Absent	NA	NA	AD(Liposome doxorubicin+Dacarbazine)	SD	0.64	Inco.	Puncture sample before taking chemotherapy	Puncture
MPNST-P-2993	MPNST-P1-2993	Neoadjuvant chemotherapy	F	32	Malignant Peripheral Nerve Sheath Tumors	Right thigh, Right knee	5.4	5.4	3	3	LN	Present	Absent	cT2N1M0	T2N1M0	AD(Liposome doxorubicin+Dacarbazine)	SD	1. AD (Right knee), 0.36	Con.	Right knee puncture sample before taking chemotherapy	Puncture
	MPNST-P2-2993					Right thigh, Right knee	5.4	5.4								AD(Liposome doxorubicin+Dacarbazine)	SD	2. AD(Thigh), 1.85	Con.	Thigh puncture sample before taking chemotherapy	Puncture
MLPS-P-8004	MLPS-P-8004	Palliative chemotherapy	F	29	Myxoid liposarcoma	Abdominal cavity	21.5	22.4	3	3	Liver	Absent	Absent	cT4N0M1	T4N0M1	AD(Liposome doxorubicin+Dacarbazine)	SD	2.72	Con.	Puncture sample before taking chemotherapy	Puncture
UPS-P-1275	UPS-P-1275	Neoadjuvant chemotherapy	M	58	Undifferentiated pleomorphic sarcoma	Right thigh	22.4	24.8	3	3	Lung, bone	Absent	Absent	cT3N0M1	T4N0M1	AD(Liposome doxorubicin+Dacarbazine)	SD	1. AD (Puncture):1.06	Con.	Puncture sample before taking chemotherapy Surgery sample after taking chemotherapy	Puncture+Surgery
UPS-P-4206 UPS-S-4206	UPS-P-4206	Neoadjuvant chemotherapy	F	60	Undifferentiated pleomorphic sarcoma	Right thigh	9.7	9.4	3	3	NA	Absent	Absent	cT2N0M0	T2N0M0	AD(Liposome doxorubicin+Dacarbazine)	SD	1. AD(Puncture):3.96	Con.	Puncture sample before taking chemotherapy Surgery sample after taking chemotherapy	Puncture+Surgery
EH-P-5404	EH-P-5404	Palliative chemotherapy	M	29	Epithelioid hemangioendothelioma	Perianal	6.2	6.2	2	2	NA	Present	Present	T2N1M1	NA	nab-PTX(albumin-bound paclitaxel)	SD	0.74	Con.	Puncture sample before taking chemotherapy	Puncture
EWS-P-1809	EWS-P-1809	Palliative chemotherapy	M	18	Ewing sarcoma	Left thoracic cavity	12	13.5	3	3	NA	Absent	Absent	T2N0M0	NA	GD(Gemcitabine+Docetaxel)	SD	2.69	Con.	Puncture sample before taking chemotherapy	Puncture
UPS-P-3045	UPS-P-3045	Neoadjuvant chemotherapy	F	70	Undifferentiated pleomorphic sarcoma	Neck	3.2	3.2	NA	NA	Lung, chest wall	Absent	Absent	TxN0M1	TxN0M1	Anlotinib+Everolimus	SD	0.24	Inco.	Puncture sample before taking chemotherapy	Puncture
UPS-P-5880	UPS-P-5880	Neoadjuvant chemotherapy	M	50	Undifferentiated pleomorphic sarcoma	Left thigh	18.1	20.6	3	3	NA	Absent	Absent	cT4N0M0	ypT4N0M0	AI(Liposome doxorubicin+Ifosfamide)	SD	0.53	Con.	Puncture sample before taking chemotherapy	Puncture
SS-7131	SS-P-7131	Neoadjuvant chemotherapy	F	48	Synovial sarcoma	Left groin LN	4.6	3.5	3	2	LN	Present	Absent	cTxN1M0	TxN1M0	AI(Liposome doxorubicin+Ifosfamide)	SD	1. AI (Puncture), 0.36	Inco.	Puncture sample before taking chemotherapy Surgery sample after taking chemotherapy	Puncture+Surgery
BCOR-P-7607	BCOR-P-7607	Neoadjuvant chemotherapy	M	45	Sarcoma with BCOR genetic alterations	Lower leg	12.9	8.4	3	3	NA	Absent	Absent	T3N0M0	ypT1N0M0	VAI(Vincristine+Liposome doxorubicin+Ifosfamide)	PR	VAI+Anl:0.67	Con.	Puncture sample before taking chemotherapy	Puncture
UPS-P-9485	UPS-P-9485	Palliative chemotherapy	F	26	Undifferentiated pleomorphic sarcoma	Gluteal	21	22.8	3	3	Lung	Absent	Absent	T4N0M1	NA	AI(Liposome doxorubicin+Ifosfamide)	SD	1. AI (1st Puncture), 2.52	Con.	Puncture sample before taking chemotherapy Recurrance puncture sample before taking chemotherapy	Puncture
FS-P-8632	FS-P-8632	Palliative chemotherapy	F	58	Fibrosarcoma	Abdominal wall	2	4	2	2	LN	Present	Absent	T1N1M0	NA	AD(Liposome doxorubicin+Dacarbazine)	PD	1.01	Con.	Puncture sample before taking chemotherapy	Puncture
UPS-S-5033	UPS-P-5033	Neoadjuvant chemotherapy	F	33	Undifferentiated pleomorphic sarcoma	Left gluteal	6.5	6.4	3	3	NA	Absent	Absent	cT2N0M0	ypT2N0M0	1. AD(Liposome doxorubicin+Dacarbazine)	SD	1. AD (Puncture),0.58	Inco.	Puncture sample before taking chemotherapy Recurrance surgery sample after taking chemotherapy	Surgery
EWS-P-8467	EWS-P-8467	Neoadjuvant chemotherapy	M	45	Ewing sarcoma	Gluteal	40	14	3	3	NA	Absent	Absent	cT1N0M0	ypT1N0M0	VAC(Vincristine+Liposome doxorubicin+Cyclophosphamide)	PR	0.67	Con.	Puncture sample before taking chemotherapy	Puncture
SS-P-5625	SS-P-5625	Palliative chemotherapy	M	42	Synovial sarcoma	Neck, Back	Neck:76,Back:50	Neck:47,Back:30	3	3	Lung,Bone,Soft tissue	Absent	Absent	T2N0M1	NA	Dabrafenib+Trametinib	PR	1. Dabrafenib+Trametinib(Wrast Puncture),0.27	Con.	Puncture sample before taking chemotherapy	Puncture
	SS-P-5625					Neck, Back	Neck:76,Back:50	Neck:47,Back:30									PR	2.Dabrafenib+Trametinib (Neck Puncture)0.04	Con.	Puncture sample before taking chemotherapy	Puncture
All Sample PTC Information
Patient No.	Therapy & Clinical Outcome	Treatment outcome (Imaging analysis)	PTC Test Result	NC
EAS-P-9522	GD(Gemcitabine+Docetaxel)	SD	0.78	1
EAS-S-9522	GD(Gemcitabine+Docetaxel)	SD	0.83	1.09
DDLPS-P1-9948	AD(Liposome doxorubicin+Dacarbazine)	SD	0.68	1.88
DDLPS-P2-9948	Anlotinib	SD	1.1	1
PRMS-S-1964	AD(Liposome doxorubicin+Dacarbazine)	SD	1.84	2.28
MLPS-P-7594	AD(Liposome doxorubicin+Dacarbazine)	SD	0.26	9.65
MLPS-P-3443	AI(Liposome doxorubicin+Ifosfamide)	CR	0.19	1.63
UPS-P-7515	AI(Liposome doxorubicin+Ifosfamide)	SD	1.28	1.5
MPNST-P-9540	AD(Liposome doxorubicin+Dacarbazine)	SD	0.67	2.77
UPS-P-8745	AI(Liposome doxorubicin+Ifosfamide)	SD	3.79	10.88
DFP-S-7108	AI(Liposome doxorubicin+Ifosfamide)	PD	2.75	5.29
UPS-S-9667	AD(Liposome doxorubicin+Dacarbazine)	PD	3.06	17.13
MPNST-P-1197	AI(Liposome doxorubicin+Ifosfamide)	PD	0.77	1.4
MPNST-S-1197	AI(Liposome doxorubicin+Ifosfamide)	PD	1	10.19
RMS-P-4513	VAC(Vincristine+Liposome doxorubicin+Cyclophosphamide)	PR	0.16	1.78
UPS-P-8040	AD(Liposome doxorubicin+Dacarbazine)	PD	7.15	8.27
RMS-P-9540	VAIE(Vincristine+Liposome doxorubicin+Ifosfamide+Etoposide)	SD	0.22	6.07
UPS-P-3887	AD(Liposome doxorubicin+Dacarbazine)	PD	2.99	3.26
DDLPS-P-1507	AI(Liposome doxorubicin+Ifosfamide)	SD	0.61	1
UPS-P-7273	AI(Liposome doxorubicin+Ifosfamide)	SD	2.03	38.67
UPS-S-7273	AI(Liposome doxorubicin+Ifosfamide)	SD	11.54	36.35
PRMS-P-5531	VAI(Vincristine+Liposome doxorubicin+Ifosfamide)	SD	2.81	6.51
DES-P-5176	AD(Liposome doxorubicin+Dacarbazine)	SD	0.64	1.32
MPNST-P1-2993	AD(Liposome doxorubicin+Dacarbazine)	SD	0.36	4.68
MPNST-P2-2993	AD(Liposome doxorubicin+Dacarbazine)	SD	1.85	3.3
MLPS-P-8004	AD(Liposome doxorubicin+Dacarbazine)	SD	2.72	4.67
UPS-P-1275	AD(Liposome doxorubicin+Dacarbazine)	SD	1.31	1.55
UPS-S-1275	AD(Liposome doxorubicin+Dacarbazine)	SD	1.06	2.21
MCD-S-9598	VAC(Vincristine+Liposome doxorubicin+Cyclophosphamide)	PD	0.96	1.44
PRMS-S-7427	AD(Liposome doxorubicin+Dacarbazine)	SD	2.59	5.92
UPS-P-4206	AD(Liposome doxorubicin+Dacarbazine)	SD	3.96	6.01
UPS-S-4206	AD(Liposome doxorubicin+Dacarbazine)	SD	0.49	5.59
EH-P-5404	nab-PTX(albumin-bound paclitaxel)	SD	0.74	1.07
EWS-P-1809	GD(Gemcitabine+Docetaxel)	SD	2.69	2.75
SS-S-0482	AI(Liposome doxorubicin+Ifosfamide)	SD	0.55	1
MFS-P-8374	AI(Liposome doxorubicin+Ifosfamide)	PD	0.71	2.24
MFS-S-8374	AI(Liposome doxorubicin+Ifosfamide)	PD	1.5	4.95
PLPS-S-1504	AD(Liposome doxorubicin+Dacarbazine)	PD	1.05	3.48
UPS-P-3045	Anlotinib+Everolimus	SD	0.24	24.45
FS-S-5873	AD(Liposome doxorubicin+Dacarbazine)	PD	3.79	4.12
MLPS-S-4142	AI(Liposome doxorubicin+Ifosfamide)	SD	1.51	2.06
UPS-P-5880	AI(Liposome doxorubicin+Ifosfamide)	SD	0.53	3.82
MPNST-S-8847	AI(Liposome doxorubicin+Ifosfamide)	SD	0.96	1
SS-S-0947	AD(Liposome doxorubicin+Dacarbazine)	SD	0.98	1.14
SS-P-7131	AI(Liposome doxorubicin+Ifosfamide)	SD	0.36	3.18
SS-S-7131	AI(Liposome doxorubicin+Ifosfamide)	SD	0.51	1.1
BCOR-P-7607	VAI(Vincristine+Liposome doxorubicin+Ifosfamide)	PR	0.67	1.07
RMS-S-8103	Crizotinib	PR	0.44	1
UPS-P-9485	AI(Liposome doxorubicin+Ifosfamide)	SD	2.52	2.57
UPS-P-9485	AI(Liposome doxorubicin+Ifosfamide)	SD	1.01	1
FS-P-8632	AD(Liposome doxorubicin+Dacarbazine)	PD	1.01	1
UPS-P-5033	AD(Liposome doxorubicin+Dacarbazine)	SD	0.58	1
UPS-S-5033	AD(Liposome doxorubicin+Dacarbazine)	SD	0.49	11.05
ES-S1-1450	AI(Liposome doxorubicin+Ifosfamide)	SD	0.05	1
ES-S2-1450	AI(Liposome doxorubicin+Ifosfamide)	SD	1.2	1
MLPS-S-7508	AD(Liposome doxorubicin+Dacarbazine)	SD	3.12	10.93
EWS-S-3851	VAC(Vincristine+Liposome doxorubicin+Cyclophosphamide)	PR	0.06	1.21
EWS-P-8467	VAC(Vincristine+Liposome doxorubicin+Cyclophosphamide)	PR	0.67	1
SS-P1-5625	Dabrafenib+Trametinib	PR	0.27	1.48
SS-P2-5625	Dabrafenib+Trametinib	PR	0.04	1.01
Drug Shortname
Drug	Shortname
Liposome doxorubicin	Ldox
Doxorubicin	Dox
Ifosfamide	Ifo
Dacarbazine	DITC
Anlotinib	Anl
Gemcitabine	Gem
Docetaxel	Doc
Cisplatin	Cis
Etoposide	Eto
Irinotecan	Iri
Vincristine	VCR
albumin-bound paclitaxel	nab-PTX
Everolimus	Ever
Pazopanib	Paz
Dabrafenib	Dab
Trametinib	Tra
Sunitinib	Sun
Palbociclib	Pal
Olaparib	Ola
Vemurafenib	Vem
Imatinib	Ima
Crizotinib	Cri
Pemetrexed	Pem
Sorafenib	Sor
Temozolomide	Tem
Methotrexate	MTX
Vinorelbine	Vin
Liposome doxorubicin+Ifosfamide	AI
Liposome doxorubicin+Dacarbazine	AD
Gemcitabine+Docetaxel	GD
Ifosfamide+Etoposide	IE
Vincristine+Ifosfamide+Etoposide	VIE
Vincristine+Liposome doxorubicin+Ifosfamide	VAI
Vincristine+Liposome doxorubicin+Cyclophosphamide	VAC
Vincristine+Liposome doxorubicin+Cyclophosphamide+Etoposide	VACE
Vincristine+Liposome doxorubicin+Ifosfamide+Etoposide	VAIE
